# Supplementary material for: Dietary Supplements and Oxidative Stress Management in Young Adults Following Intensive Exercise: A Systematic Review
Source: Sports (Basel). 2026 Jul 6;14(7):285. doi: 10.3390/sports14070285 (PMC13419206; doi:10.3390/sports14070285)
Supplement: Supplementary file 1 [file sports-14-00285-s001.zip]

Archive with 1 entries (1 files):
- sports-4370491-supplementary.pdf
